# Supplementary material for: Integrative analysis of DNA copy number and gene expression in metastatic oral squamous cell carcinoma identifies genes associated with poor survival
Source: Mol Cancer. 2010 Jun 11;9:143. doi: 10.1186/1476-4598-9-143 (PMC2893102; doi:10.1186/1476-4598-9-143)
Supplement: Additional file 4 — Table S3. Transcripts differentially expressed in OSCC vs. controls [file 1476-4598-9-143-S4.XLS]

## Sheet: Table S3_final 3 m
Probe Set	Gene Symbol	Gene		Relative Gene Expression		Cancer-Normal CN ratio		Robust_beta	Robust_p_value
				Average (Range)		Average (Range)
227458_at	---	---		1.48 (-5.42 to 16.37)		1.11 (0.64 to 3.36)		9.15	5.37e-06
241756_at	---	---		0.52 (-3.7 to 12.3)		1.04 (0.74 to 3.38)		6.94	5.53e-06
226262_at	---	---		0.33 (-1.65 to 4.03)		0.93 (0.71 to 1.35)		4.72	6.1e-05
208655_at	---	---		0.51 (-2.16 to 3.29)		0.91 (0.74 to 1)		7.82	0.000131
225176_at	---	---		0.44 (-3.61 to 4.8)		0.88 (0.63 to 1.1)		8.3	0.000203
227431_at	---	---		0.45 (-0.7 to 4.84)		1.07 (0.97 to 1.32)		6.22	0.000283
202666_s_at	ACTL6A	actin-like 6A		0.49 (-3.2 to 3.86)		1.32 (1 to 1.95)		5.96	2.75e-08
209320_at	ADCY3	adenylate cyclase 3		0.01 (-2.44 to 3.15)		0.93 (0.82 to 1.13)		7.95	0.000141
1557820_at	AFG3L2	AFG3 ATPase family gene 3-like 2 (yeast)		0.26 (-1.78 to 3.24)		1.01 (0.76 to 1.45)		3.35	8.95e-05
224655_at	AK3	adenylate kinase 3		0.09 (-6.31 to 10.82)		1.02 (0.76 to 3.36)		6.18	7.26e-06
208773_s_at	ANKHD1 /// ANKHD1-EIF4EBP3	ankyrin repeat and KH domain containing 1/ANKHD1-EIF4EBP3 readthrough transcript		-0.05 (-4.09 to 5.13)		0.95 (0.68 to 1.43)		8.01	0.000104
228829_at	ATF7	activating transcription factor 7		0.47 (-3.17 to 4.25)		1.06 (0.94 to 1.31)		9.74	0.000264
213738_s_at	ATP5A1	ATP synthase, H+ transporting, mitochondrial F1 complex, alpha subunit 1, cardiac muscle		-0.58 (-4.9 to 3.45)		0.91 (0.57 to 1.35)		5.55	5.81e-05
202387_at	BAG1	BCL2-associated athanogene		-0.15 (-8.23 to 8.86)		1.02 (0.77 to 1.27)		12.63	0.000315
223227_at	BBS2	Bardet-Biedl syndrome 2		0.48 (-4.09 to 6.79)		0.97 (0.65 to 1.28)		9.61	0.00014
223526_at	C18orf21	chromosome 18 open reading frame 21		-0.28 (-3.98 to 3.86)		0.91 (0.66 to 1.35)		6.7	1.2e-05
224860_at	C9orf123	chromosome 9 open reading frame 123		1.22 (-2.86 to 19.85)		1.02 (0.68 to 3.62)		8.6	2.22e-06
212711_at	CAMSAP1	calmodulin regulated spectrin-associated protein 1		0.07 (-3.54 to 4.55)		1.03 (0.71 to 1.5)		6.1	3.94e-05
200951_s_at	CCND2	cyclin D2		1.81 (-2.77 to 15.49)		0.96 (0.61 to 1.13)		-18.23	5.39e-12
201327_s_at	CCT6A	chaperonin containing TCP1, subunit 6A (zeta 1)		0.2 (-2.49 to 3.69)		1.05 (1 to 1.42)		7.62	1.3e-05
235918_x_at	CEP97	centrosomal protein 97kDa		0.39 (-1.67 to 5.01)		1.07 (0.82 to 1.62)		5.48	4.03e-06
217428_s_at	COL10A1	collagen, type X, alpha 1		1.72 (-1.89 to 11.79)		0.98 (0.85 to 1)		-32.71	8.27e-05
218042_at	COPS4	COP9 constitutive photomorphogenic homolog subunit 4 (Arabidopsis)		-0.14 (-3.32 to 2.38)		0.98 (0.78 to 1.21)		8.26	0.000328
224922_at	CSNK2A2	casein kinase 2, alpha prime polypeptide		-0.13 (-3.5 to 4.56)		1 (0.69 to 1.34)		4.87	0.000202
200765_x_at	CTNNA1	catenin (cadherin-associated protein), alpha 1, 102kDa		-0.32 (-4.89 to 2.62)		0.94 (0.67 to 1.47)		6.2	4.51e-05
219179_at	DACT1	dapper, antagonist of beta-catenin, homolog 1 (Xenopus laevis)		1.3 (-0.64 to 11.56)		0.97 (0.78 to 1.33)		13.3	1.37e-05
230871_at	DHX30	DEAH (Asp-Glu-Ala-His) box polypeptide 30		-0.39 (-7.33 to 3.8)		0.91 (0.59 to 1.4)		8.28	3.1e-07
226994_at	DNAJA2	DnaJ (Hsp40) homolog, subfamily A, member 2		0.15 (-4.01 to 6.5)		0.97 (0.68 to 1.31)		9.57	0.000191
223054_at	DNAJB11	DnaJ (Hsp40) homolog, subfamily B, member 11		-0.21 (-3.1 to 3.17)		1.14 (0.85 to 1.66)		5.92	0.0001
225415_at	DTX3L	deltex 3-like (Drosophila)		-0.28 (-5.31 to 6.45)		1.08 (0.8 to 1.55)		8.82	4.73e-05
201144_s_at	EIF2S1	eukaryotic translation initiation factor 2, subunit 1 alpha, 35kDa		-0.28 (-3.34 to 2.63)		1.04 (0.86 to 1.37)		7.79	2.68e-05
220559_at	EN1	engrailed homeobox 1		0.88 (-0.78 to 8.81)		1.07 (0.93 to 1.92)		8.75	2.27e-06
202596_at	ENSA	endosulfine alpha		0.43 (-2 to 11.34)		1.03 (0.86 to 1.8)		6.34	6.14e-05
228852_at	ENSA	endosulfine alpha		0.15 (-5.11 to 15.64)		1.03 (0.86 to 1.8)		13.63	7.91e-05
202414_at	ERCC5	excision repair cross-complementing rodent repair deficiency, complementation group 5		0.31 (-1.68 to 6.57)		0.94 (0.64 to 1.55)		5.29	0.000191
202535_at	FADD	Fas (TNFRSF6)-associated via death domain		0.88 (-3.64 to 9.49)		1.15 (0.84 to 3.08)		5.63	8.88e-05
222811_at	FTSJD1	FtsJ methyltransferase domain containing 1		-0.09 (-6.74 to 4.44)		0.91 (0.6 to 1.15)		7.99	0.000184
229519_at	FXR1	fragile X mental retardation, autosomal homolog 1		0.21 (-4.26 to 4.34)		1.25 (0.97 to 1.86)		7.27	1.16e-05
238121_at	GK5	glycerol kinase 5 (putative)		0.29 (-4.72 to 8.54)		1.09 (0.82 to 1.6)		9.82	2.92e-05
214431_at	GMPS	guanine monphosphate synthetase		-0.22 (-4.68 to 4.25)		1.13 (0.82 to 1.47)		6.67	0.00017
205930_at	GTF2E1	general transcription factor IIE, polypeptide 1, alpha 56kDa		0.42 (-2.31 to 4.06)		1.07 (0.81 to 1.63)		4.09	0.000299
218238_at	GTPBP4	GTP binding protein 4		0.06 (-3.22 to 2.52)		0.99 (0.76 to 1.24)		7.25	2.54e-05
218239_s_at	GTPBP4	GTP binding protein 4		-0.25 (-3.23 to 2.04)		0.99 (0.76 to 1.24)		6.43	0.000109
223155_at	HDHD2	haloacid dehalogenase-like hydrolase domain containing 2		-0.07 (-5.25 to 4.04)		0.92 (0.63 to 1.25)		7.86	3.44e-07
202983_at	HLTF	helicase-like transcription factor		-0.08 (-12.25 to 8.47)		1.16 (0.9 to 1.57)		11	4.26e-05
201892_s_at	IMPDH2	IMP (inosine monophosphate) dehydrogenase 2		-0.77 (-6.06 to 3.55)		0.87 (0.59 to 1.4)		8.72	0.000144
229632_s_at	INTS10	integrator complex subunit 10		0.36 (-3.78 to 5.54)		0.93 (0.72 to 1.17)		10.64	7.15e-05
1553810_a_at	KIAA1524	KIAA1524		1.2 (-0.84 to 10.99)		1.1 (0.8 to 1.59)		7.21	3.56e-05
210111_s_at	KLHDC10	PNAS-119		0.05 (-3.84 to 3.95)		0.92 (0.64 to 1.22)		7.23	7.36e-05
223099_s_at	LONP2	lon peptidase 2, peroxisomal		-0.08 (-5.08 to 3.24)		0.97 (0.7 to 1.3)		6.74	2.26e-05
208771_s_at	LTA4H	leukotriene A4 hydrolase		0 (-6.49 to 5.52)		0.96 (0.78 to 1.1)		15.11	0.000104
225469_at	LYRM5	LYR motif containing 5		0.24 (-4.93 to 13.86)		1.02 (0.64 to 4.09)		6.48	3.33e-07
202484_s_at	MBD2	methyl-CpG binding domain protein 2		-0.15 (-4.7 to 3.33)		1.03 (0.67 to 1.42)		5.73	0.000269
201755_at	MCM5	minichromosome maintenance complex component 5		0.68 (-0.68 to 4.92)		1.07 (0.9 to 2.31)		3.84	7.68e-06
210983_s_at	MCM7	minichromosome maintenance complex component 7		0.81 (-0.76 to 8.03)		1.03 (0.83 to 1.78)		5.22	0.000154
213188_s_at	MINA	MYC induced nuclear antigen		-0.08 (-6.92 to 4.39)		1.09 (0.75 to 1.76)		7.87	3.23e-05
203740_at	MPHOSPH6	M-phase phosphoprotein 6		-0.07 (-6 to 5.79)		0.84 (0.57 to 1.14)		10.89	6.91e-06
218049_s_at	MRPL13	mitochondrial ribosomal protein L13		-0.05 (-5.25 to 5.65)		1.16 (1 to 1.55)		10.68	1.12e-06
218027_at	MRPL15	mitochondrial ribosomal protein L15		-0.31 (-5.49 to 4.48)		0.99 (0.79 to 1.32)		10.95	8.28e-06
223480_s_at	MRPL47	mitochondrial ribosomal protein L47		1.1 (-2.92 to 5.6)		1.32 (1 to 1.95)		6.13	7.97e-05
207847_s_at	MUC1	mucin 1, cell surface associated		1.52 (-0.77 to 16.29)		1.01 (0.82 to 1.56)		16.28	2.49e-05
224206_x_at	MYNN	myoneurin		0.06 (-4.87 to 3.96)		1.31 (1 to 1.97)		5.46	0.000189
209224_s_at	NDUFA2	NADH dehydrogenase (ubiquinone) 1 alpha subcomplex, 2, 8kDa		-0.18 (-4.6 to 5.14)		0.95 (0.69 to 1.43)		9.59	1.07e-06
218200_s_at	NDUFB2	NADH dehydrogenase (ubiquinone) 1 beta subcomplex, 2, 8kDa		-0.07 (-2.76 to 3.29)		0.96 (0.64 to 1.29)		6.54	3.76e-06
1553103_at	NFX1	nuclear transcription factor, X-box binding 1		-0.15 (-4.83 to 4.31)		1.02 (0.77 to 1.27)		9.64	7.07e-05
202397_at	NUTF2	nuclear transport factor 2		-0.06 (-2.97 to 5.18)		0.94 (0.65 to 1.49)		5.15	0.000239
1554008_at	OSMR	oncostatin M receptor		0.74 (-2.24 to 6.72)		1.1 (1 to 1.5)		10.97	0.000122
208877_at	PAK2	p21 protein (Cdc42/Rac)-activated kinase 2		0.48 (-5.42 to 5.74)		1.18 (0.88 to 1.67)		6.48	3.35e-05
205253_at	PBX1	pre-B-cell leukemia homeobox 1		0.85 (-0.79 to 6.96)		1.05 (0.93 to 1.37)		11.27	3.02e-05
204476_s_at	PC	pyruvate carboxylase		0.88 (-0.98 to 8)		1.13 (1 to 1.74)		3.79	0.000181
202174_s_at	PCM1	pericentriolar material 1		0.53 (-3.11 to 6.51)		0.85 (0.54 to 1.31)		6.74	0.000137
225069_at	PCYT1A	Phosphate cytidylyltransferase 1, choline, alpha		-0.2 (-6.23 to 3.87)		1.21 (0.88 to 1.99)		5.57	0.000107
202738_s_at	PHKB	phosphorylase kinase, beta		0.09 (-2.75 to 3.64)		0.98 (0.68 to 1.3)		5.31	0.000322
212740_at	PIK3R4	phosphoinositide-3-kinase, regulatory subunit 4		-0.14 (-4.28 to 2.69)		0.97 (0.62 to 1.52)		5.51	2.73e-07
224874_at	POLR1D	polymerase (RNA) I polypeptide D, 16kDa		0.07 (-4.09 to 4.04)		0.93 (0.69 to 1.15)		7.59	0.00023
209482_at	POP7	processing of precursor 7, ribonuclease P/MRP subunit (S. cerevisiae)		0.74 (-1.7 to 6.5)		1.03 (0.83 to 1.78)		6.71	0.000109
227385_at	PPAPDC2	phosphatidic acid phosphatase type 2 domain containing 2		1.15 (-2.74 to 17.43)		1 (0.73 to 3.35)		8.34	6.25e-06
202066_at	PPFIA1	protein tyrosine phosphatase, receptor type, f polypeptide (PTPRF), interacting protein (liprin), alpha 1		0.75 (-4.21 to 8.17)		1.2 (0.9 to 3.08)		5.85	1.17e-07
210236_at	PPFIA1	protein tyrosine phosphatase, receptor type, f polypeptide (PTPRF), interacting protein (liprin), alpha 1		1.44 (-4.77 to 13.76)		1.2 (0.9 to 3.08)		8.1	2.8e-07
210235_s_at	PPFIA1	protein tyrosine phosphatase, receptor type, f polypeptide (PTPRF), interacting protein (liprin), alpha 1		1.48 (-2.74 to 13.5)		1.2 (0.9 to 3.08)		7.22	6.69e-07
202313_at	PPP2R2A	protein phosphatase 2 (formerly 2A), regulatory subunit B, alpha isoform		-0.23 (-4.56 to 3.96)		0.98 (0.78 to 1.46)		7.36	2.94e-05
202244_at	PSMB4	proteasome (prosome, macropain) subunit, beta type, 4		0.1 (-1.84 to 3.82)		1.02 (0.85 to 1.59)		4.52	0.000263
229517_at	PTPDC1	protein tyrosine phosphatase domain containing 1		0.48 (-2.23 to 5.61)		1.11 (0.93 to 1.43)		10.25	4.56e-05
209174_s_at	QRICH1	glutamine-rich 1		-0.15 (-2.33 to 2.03)		0.87 (0.59 to 1.4)		3.16	4.55e-06
201244_s_at	RAF1	v-raf-1 murine leukemia viral oncogene homolog 1		-0.14 (-1.9 to 1.7)		0.91 (0.59 to 1.31)		3.88	6.05e-05
203344_s_at	RBBP8	retinoblastoma binding protein 8		-0.29 (-5.56 to 3.41)		1.07 (0.79 to 1.53)		7.43	9.38e-05
226104_at	RNF170	ring finger protein 170		-0.27 (-4.52 to 3.38)		0.97 (0.73 to 1.46)		8.16	4.75e-05
202853_s_at	RYK	RYK receptor-like tyrosine kinase		-0.64 (-5.48 to 3.66)		1.23 (0.94 to 1.69)		6.78	0.00016
222523_at	SENP2	SUMO1/sentrin/SMT3 specific peptidase 2		-0.47 (-7.16 to 4.29)		1.19 (0.89 to 1.76)		6.3	4.52e-05
57703_at	SENP5	SUMO1/sentrin specific peptidase 5		-0.38 (-6.43 to 5.55)		1.18 (0.88 to 1.66)		6.75	0.000301
200687_s_at	SF3B3	splicing factor 3b, subunit 3, 130kDa		0.37 (-2.76 to 4)		0.97 (0.71 to 1.27)		4.66	0.000141
227447_at	SKIV2L2	superkiller viralicidic activity 2-like 2 (S. cerevisiae)		0.3 (-3.49 to 9.21)		0.92 (0.61 to 2.8)		5.38	2.57e-07
225862_at	SLC25A26	solute carrier family 25, member 26		-0.16 (-3.47 to 3.01)		0.86 (0.58 to 1.02)		5.27	0.000297
231718_at	SLU7	SLU7 splicing factor homolog (S. cerevisiae)		0.15 (-3.4 to 3.29)		0.93 (0.67 to 1.2)		7.82	1.66e-05
222286_at	SNAPC3	small nuclear RNA activating complex, polypeptide 3, 50kDa		1.32 (-1.04 to 16.36)		1.11 (0.81 to 4.33)		7.03	1.26e-06
202114_at	SNX2	sorting nexin 2		0.06 (-5.6 to 3.35)		0.87 (0.58 to 1.25)		3.76	6.95e-05
217827_s_at	SPG21	spastic paraplegia 21 (autosomal recessive, Mast syndrome)		0.3 (-1.82 to 3.4)		0.97 (0.81 to 1.28)		6.45	0.000122
212058_at	SR140	U2-associated SR140 protein		0.04 (-4.22 to 4.24)		1.21 (0.93 to 1.83)		5.83	1.23e-05
203114_at	SSSCA1	Sjogren syndrome/scleroderma autoantigen 1		1.58 (-4.42 to 11.13)		1.03 (0.78 to 1.59)		10.26	0.000163
203572_s_at	TAF6	TAF6 RNA polymerase II, TATA box binding protein (TBP)-associated factor, 80kDa		0.04 (-1.97 to 2.95)		1.03 (0.83 to 1.78)		3.76	3.08e-05
219253_at	TMEM185B	transmembrane protein 185B (pseudogene)		0.59 (-2.14 to 9.61)		1.07 (0.91 to 2.61)		7.22	5.93e-09
235158_at	TMEM209	transmembrane protein 209		-0.04 (-2.64 to 2.1)		0.92 (0.64 to 1.22)		5.12	4.76e-07
218615_s_at	TMEM39A	transmembrane protein 39A		0.31 (-3.67 to 4.49)		1.06 (0.8 to 1.59)		4.64	0.000186
209593_s_at	TOR1B	torsin family 1, member B (torsin B)		0.37 (-3.23 to 3.54)		1.06 (0.64 to 1.54)		3.9	0.000322
219434_at	TREM1	triggering receptor expressed on myeloid cells 1		0.8 (-1.45 to 12.52)		1 (0.87 to 1.31)		19.65	7.43e-05
201515_s_at	TSN	translin		0.52 (-1.59 to 7.71)		1.04 (0.87 to 2.37)		5.87	1.9e-05
217978_s_at	UBE2Q1	ubiquitin-conjugating enzyme E2Q family member 1		0.08 (-1.96 to 2.5)		1.01 (0.82 to 1.55)		3.76	7.38e-05
217100_s_at	UBXN7	UBX domain protein 7		0.59 (-2.2 to 7.14)		1.19 (0.88 to 1.96)		4.66	5.04e-05
209825_s_at	UCK2	uridine-cytidine kinase 2		0.56 (-2.33 to 4.53)		1.03 (0.89 to 1.4)		8.3	7.76e-06
215165_x_at	UMPS	uridine monophosphate synthetase		-0.44 (-3.92 to 4.17)		1.17 (0.9 to 1.72)		7.82	1.74e-05
202706_s_at	UMPS	uridine monophosphate synthetase		-0.48 (-4.34 to 3.63)		1.17 (0.9 to 1.72)		7.1	5.8e-05
201672_s_at	USP14	ubiquitin specific peptidase 14 (tRNA-guanine transglycosylase)		0.43 (-2.53 to 4.71)		0.95 (0.7 to 1.91)		4.97	2.99e-05
218807_at	VAV3	vav 3 guanine nucleotide exchange factor		-1.26 (-15.31 to 3.73)		0.98 (0.74 to 1.03)		31.59	0.000295
222627_at	VPS54	vacuolar protein sorting 54 homolog (S. cerevisiae)		0.61 (-2.67 to 5.15)		1.06 (0.89 to 1.4)		10.58	4.81e-06
221532_s_at	WDR61	WD repeat domain 61		0.02 (-3.36 to 2.03)		1 (0.78 to 1.25)		5.97	1.11e-05
225676_s_at	WDSOF1	DDB1 and CUL4 associated factor 13		0.59 (-2.87 to 4.15)		1.07 (0.86 to 1.4)		7.8	0.000207
221203_s_at	YEATS2	YEATS domain containing 2		0.1 (-4.4 to 3.61)		1.34 (1 to 2.17)		4.34	2.08e-05
243550_at	ZDHHC21	zinc finger, DHHC-type containing 21		0.67 (-1.32 to 9.38)		1.14 (0.77 to 4.39)		3.92	4.3e-05
241946_at	ZDHHC21	zinc finger, DHHC-type containing 21		0.69 (-1.95 to 10.78)		1.14 (0.77 to 4.39)		4.38	0.000117
223213_s_at	ZHX1	zinc fingers and homeoboxes 1		0.16 (-4.22 to 4.28)		1.15 (1 to 1.78)		6.52	4.62e-05
222623_s_at	ZNF639	zinc finger protein 639		0.17 (-4.44 to 4.56)		1.36 (1 to 2.15)		6	2.4e-05
219050_s_at	ZNHIT2	zinc finger, HIT type 2		0.96 (-0.72 to 6.21)		1.08 (0.82 to 1.8)		5.51	4.97e-05
